# Supplementary material for: Prediction of Extraintestinal Manifestations in Inflammatory Bowel Disease Using Clinical and Genetic Variables with Machine Learning in a Latin IBD Group
Source: Int J Mol Sci. 2025 Jun 15;26(12):5741. doi: 10.3390/ijms26125741 (PMC12192962; doi:10.3390/ijms26125741)
Supplement: Supplementary file 1 [file ijms-26-05741-s001.zip]

Archive with 2 entries (2 files):
- ijms-3627693-supplementary.pdf
- ijms-3627693-supplementary.xlsx
