# Supplementary material for: Prediction of Extraintestinal Manifestations in Inflammatory Bowel Disease Using Clinical and Genetic Variables with Machine Learning in a Latin IBD Group
Source: Int J Mol Sci. 2025 Jun 15;26(12):5741. doi: 10.3390/ijms26125741 (PMC12192962; doi:10.3390/ijms26125741)
Supplement: Supplementary file 1 [file ijms-26-05741-s001.zip › ijms-3627693-supplementary.xlsx]

## Sheet: Khrom_Study
CHR	SNP#	Position-hg19 (Mb)	Pos_hg19	Candidate Gene(s)	SNPs in LD$	Effect Allele	Pval	Beta	Extraintestinal Manifestation
1	rs114930751	161289933	chr1:161289933-161289933	SDHC		A	2.067e-05	1.042	≧ 2EIMs
1	rs1874396	67862466	chr1:67862466-67862466	IL12RB2	1	C	5.789e-05	-0.4498	EIM7
1	rs653561	18268687	chr1:18268687-18268687	ACTL8,IGSF21,LINC1654 *		A	7.884e-05	0.201	PA
1	rs12144629	183397899	chr1:183397899-183397899	NMNAT2,SMG7-AS1 *		A	5.071e-05	0.9828	PSC
1	rs2639622	172609421	chr1:172609421-172609421	SUCO,FASLG		A	8.619e-05	1.425	PSC
1	rs4388724	107182165	chr1:107182165-107182165	BC43293,PRMT6,LINC1677,LINC1661 *		A	9.501e-05	0.5085	PSC
1	rs1028785	197473318	chr1:197473318-197473318	DENND1B		A	3.23e-05	1.075	EYE
1	rs78672659	198844184	chr1:198844184-198844184	MIR181A1HG		G	3.364e-05	0.4111	EYE
1	rs2051628	17245039	chr1:17245039-17245039	C1orf15,SUCO		A	8.406e-05	-0.5504	SKIN_3
1	rs72731455	183430794	chr1:183430794-183430794	SMG7-AS1 *		A	3.47e-05	0.9835	PG
2	rs13388357	163321535	chr2:163321535-163321535	KCNH7	30	A	5.784e-06	1.091	≧ 2EIMs
2	rs6717002	62635367	chr2:62635367-62635367	B3GNT2;TMEM17		C	4.428e-05	0.3807	≧ 2EIMs
2	rs115122289	25525879	chr2:25525879-25525879	DNMT3A		C	8.672e-05	1.173	≧ 2EIMs
2	rs72820349	65441108	chr2:65441108-65441108	RAB1A,ACTR2		A	1.038e-05	0.3104	EIM7
2	rs6744241	241592778	chr2:241592778-241592778	GPR35,AQP12B		G	8.084e-05	-0.2313	PA
2	rs1946540	4335735	chr2:4335735-4335735	LINC1819,ZFP36L2		A	8.584e-05	-0.7605	PA
2	rs4664511	152814464	chr2:152814464-152814464	CACNB4 *		G	7.109e-05	0.7182	PSC
2	rs17049981	120849106	chr2:120849106-120849106	EPB41L5 *		A	7.669e-05	0.8905	PSC
2	rs2373969	41214693	chr2:41214693-41214693	SLC8A1,LINC1913 *		G	5.038e-06	0.5022	EYE
2	rs2372960	217942715	chr2:217942715-217942715	LINC1921,DIRC3-AS1 *		A	3.562e-05	-0.6363	EYE
2	rs12233245	107449993	chr2:107449993-107449993	ST6GAL2 *		A	3.789e-05	0.6676	EYE
2	rs11679061	222789024	chr2:222789024-222789024	EPHA4,PAX3 *		A	5.359e-05	0.6295	EYE
2	rs2724171	169154462	chr2:169154462-169154462	STK39,CERS6 *		C	1.573e-05	0.3682	SKIN_3
2	rs6711391	2131623	chr2:2131623-2131623	ERBB4 *		G	7.115e-05	0.4667	SKIN_3
2	rs75162577	163235968	chr2:163235968-163235968	KCNH7		G	5.827e-05	1.288	PG
2	rs13417109	2075176	chr2:2075176-2075176	DYTN *	1	T	3.188e-06	1.099	PS
2	rs17026757	102813912	chr2:102813912-102813912	IL1RL2	3	C	3.957e-06	0.5346	PS
2	rs7588550	213168768	chr2:213168768-213168768	ERBB4 *		G	1.427e-05	0.8278	PS
2	rs2724171	169154462	chr2:169154462-169154462	STK39,CERS6 *		C	2.246e-05	0.489	PS
2	rs1030022	102732369	chr2:102732369-102732369	IL1R1	1	C	4.034e-05	-0.3515	PS
2	rs1030023	102732274	chr2:102732274-102732274	IL1R1		A	6.344e-05	0.3097	PS
2	rs2196606	65605909	chr2:65605909-65605909	SPRED2	2	A	6.558e-05	0.433	PS
2	rs17030062	65461725	chr2:65461725-65461725	ACTR2		A	8.76e-06	0.8921	AS_SI
2	rs6715822	199632446	chr2:199632446-199632446	LINC1923,SATB2,AK96499	1	A	3.678e-05	0.5676	AS_SI
2	rs3747517	163128824	chr2:163128824-163128824	IFIH1		A	5.54e-05	0.2794	EIM6
3	rs11926742	65611042	chr3:65611042-65611042	MAGI1 *		G	8.763e-05	0.1968	EIM7
3	rs7637662	2910122	chr3:2910122-2910122	CNTN4 *		C	4.289e-05	0.5645	EN
3	rs13065351	46327512	chr3:46327512-46327512	CCR3,CCR2		C	2.595e-05	0.5534	PS
3	rs147264431	49611089	chr3:49611089-49611089	BSN		D	8.102e-05	-0.5086	PS
3	rs73077909	58197373	chr3:58197373-58197373	DNASE1L3,ABHD6 *	1	A	2.78e-05	0.4491	AS_SI
4	rs78128482	12289138	chr4:12289138-12289138	TRPC3,KIAA119	1	C	2.468e-05	0.4926	EIM7
4	rs10050295	37604982	chr4:37604982-37604982	RELL1 *		A	9.598e-05	0.5803	EYE
4	rs115994059	102889707	chr4:102889707-102889707	BANK1	1	A	3.049e-06	0.5742	SKIN_3
4	rs13118858	126747739	chr4:126747739-126747739	MIR254,INTU *		G	5.141e-05	0.3224	PS
4	rs7671645	38019302	chr4:38019302-38019302	TBC1D1		A	8.128e-05	-0.3938	AS_SI
5	rs17313823	23466266	chr5:23466266-23466266	CDH12,PRDM9		G	5.103e-05	0.1461	EIM7
5	rs10941231	35052896	chr5:35052896-35052896	PRLR *		G	6.899e-05	0.2166	PA
5	rs13166683	120919205	chr5:120919205-120919205	PRR16,FTMT,LOC12467226 *		A	5.202e-06	0.6248	SKIN_3
5	rs62376929	173294777	chr5:173294777-173294777	BOD1,CPEB4,LINC1485	11	A	8.623e-06	0.2928	SKIN_3
5	rs55727058	173372487	chr5:173372487-173372487	CPEB4	1	A	1.129e-05	0.6332	SKIN_3
5	rs298510	17316993	chr5:17316993-17316993	BASP1,7SK,LINC2111 *		A	8.523e-05	0.548	EN
5	rs752266	159341032	chr5:159341032-159341032	ADRA1B,LINC1847,LOC285627 *		G	9.364e-05	0.797	EN
5	rs828323	3546657	chr5:3546657-3546657	LINC119,IRX1,LOC285577 *		G	6.928e-05	0.4565	PS
5	rs13166683	120919205	chr5:120919205-120919205	PRR16,FTMT,LOC12467226 *		A	7.631e-05	0.4554	EIM6
5	rs17706123	141623022	chr5:141623022-141623022	NDFIP1,SPRY4		G	9.009e-05	-0.4077	EIM6
6	rs9267954	32213052	chr6:32213052-32213052	NOTCH4,LOC11929163,AK123889		A	2.565e-05	0.1523	EIM7
6	rs3129961	3237894	chr6:3237894-3237894	BTNL2,HLA-DRA,LOC11929163	3	G	4.559e-05	-0.1349	EIM7
6	rs2296338	33630816	chr6:33630816-33630816	ITPR3		G	8.778e-05	0.1162	EIM7
6	rs3129961	3237894	chr6:3237894-3237894	BTNL2,HLA-DRA,LOC11929163	2	G	7.162e-05	-0.1573	PA
6	rs2858884	32700083	chr6:32700083-32700083	HLA-DQB1,HLA-DQA2	12	C	5.717e-08	0.8579	PSC
6	rs2858319	32661294	chr6:32661294-32661294	HLA-DQB1,HLA-DQA2	30	A	2.111e-07	0.8067	PSC
6	rs6917611	32774954	chr6:32774954-32774954	HLA-DQB2,HLA-DOB		G	4.246e-07	0.7526	PSC
6	rs6930571	32383208	chr6:32383208-32383208	BTNL2,HLA-DRA,LOC11929163	27	A	4.64e-07	0.7263	PSC
6	rs389419	29521445	chr6:29521445-29521445	LINC115,UBD,LOC157362	12	A	2.382e-06	-1.473	PSC
6	rs9276424	32710935	chr6:32710935-32710935	HLA-DQA2	42	G	8.245e-06	0.6624	PSC
6	rs9266669	31348077	chr6:31348077-31348077	HLA-B,MICA		A	1.797e-05	0.6045	PSC
6	rs7764856	3268064	chr6:3268064-3268064	HLA-DQB1,HLA-DQA2		T	2.159e-05	-0.6145	PSC
6	rs9276722	32762391	chr6:32762391-32762391	HLA-DQB2,HLA-DOB	4	G	2.326e-05	0.8189	PSC
6	rs12199692	32968929	chr6:32968929-32968929	BRD2,HLA-DOA		C	3.828e-05	0.553	PSC
6	rs2395172	32399842	chr6:32399842-32399842	BTNL2,HLA-DRA,LOC11929163		G	5.777e-05	0.3571	PSC
6	rs9258218	29708028	chr6:29708028-29708028	HLA-F-AS1		A	7.493e-05	0.3824	PSC
6	rs3135002	32668439	chr6:32668439-32668439	HLA-DQB1,HLA-DQA2		A	8.271e-05	0.6382	PSC
6	rs1015077	167526506	chr6:167526506-167526506	CCR6		G	8.801e-05	0.7119	PSC
6	rs4418214	31391401	chr6:31391401-31391401	MICA,HCP5,LINC1149		G	5.558e-07	1.007	EYE
6	rs4151651	31915614	chr6:31915614-31915614	CFB	1	A	8.772e-06	0.7	EYE
6	rs9366775	31240096	chr6:31240096-31240096	HLA-C,HLA-B		A	9.286e-06	0.9405	EYE
6	rs2233952	31105891	chr6:31105891-31105891	PSORS1C2		A	2.096e-05	0.6118	EYE
6	rs3094584	31383848	chr6:31383848-31383848	MICA		A	8.876e-05	-0.5411	EYE
6	rs13218306	31240932	chr6:31240932-31240932	HLA-C,HLA-B	2	A	1.446e-05	0.2802	SKIN_3
6	rs1264350	30796545	chr6:30796545-30796545	LINC243,AK9812		G	2.439e-05	0.6084	SKIN_3
6	rs807888	164612818	chr6:164612818-164612818	MEAT6,LOC12724152,AK93114,AK9788 *		A	2.763e-05	0.4473	SKIN_3
6	rs7382061	30047965	chr6:30047965-30047965	RNF39;TRIM31		A	5.065e-05	0.3393	SKIN_3
6	rs1265178	31161229	chr6:31161229-31161229	PSORS1C3,HCG27		A	8.894e-05	0.3231	SKIN_3
6	rs3734840	30121605	chr6:30121605-30121605	TRIM1		G	9.123e-05	-0.2994	SKIN_3
6	rs12205424	163582139	chr6:163582139-163582139	PACRG *	1	C	1.415e-05	0.6913	EN
6	rs9272105	32599999	chr6:32599999-32599999	HLA-DRB1,HLA-DRB5,HLA-DQA1		G	2.127e-05	0.3674	EN
6	rs28732100	31104593	chr6:31104593-31104593	PSORS1C1	10	A	4.236e-07	1.043	PS
6	rs12199223	31242731	chr6:31242731-31242731	HLA-C,HLA-B	13	T	8.685e-07	0.5612	PS
6	rs1265181	31155785	chr6:31155785-31155785	PSORS1C3,HCG27	16	G	2.51e-06	0.5384	PS
6	rs3132680	30073195	chr6:30073195-30073195	TRIM31,TRIM31-AS1		A	1.67e-05	0.6024	PS
6	rs13218306	31240932	chr6:31240932-31240932	HLA-C,HLA-B	1	A	1.889e-05	0.3848	PS
6	rs3823417	31100869	chr6:31100869-31100869	PSORS1C1		A	5.794e-05	0.3507	PS
6	rs7767188	30073776	chr6:30073776-30073776	TRIM31,TRIM31-AS1		A	8.24e-05	0.5667	PS
6	rs9380340	33042291	chr6:33042291-33042291	HLA-DPA1		G	9.288e-05	0.6919	PS
6	rs2516514	31447135	chr6:31447135-31447135	HCG26,MICB	4	G	2.153e-07	0.4568	AS_SI
6	rs4713460	31347798	chr6:31347798-31347798	HLA-B,MICA	1	A	1.186e-05	0.3389	AS_SI
6	rs3128982	31417191	chr6:31417191-31417191	LINC1149,MICA,HCP5		G	1.227e-05	0.3925	AS_SI
6	rs1541269	3010336	chr6:3010336-3010336	TRIM4	1	A	2.867e-05	0.7405	AS_SI
6	rs3130982	31084075	chr6:31084075-31084075	PSORS1C1,CDSN	10	G	3.701e-05	-0.3467	AS_SI
6	rs3099840	31430721	chr6:31430721-31430721	HCP5,PMSP	1	G	3.79e-05	-0.504	AS_SI
6	rs6914104	3130247	chr6:3130247-3130247	HLA-C,HLA-B		G	7.576e-05	-0.3878	AS_SI
6	rs7743761	313361	chr6:313361-313361	HLA-B,MICA		A	9.014e-05	0.305	AS_SI
6	rs4418214	31391401	chr6:31391401-31391401	MICA,LINC1149,HCP5		G	1.03e-07	0.569	EIM6
6	rs4463302	31343667	chr6:31343667-31343667	HLA-B,MICA	2	G	1.503e-07	0.5946	EIM6
6	rs6909636	31346599	chr6:31346599-31346599	HLA-B,MICA		A	2.909e-05	-0.2058	EIM6
6	rs2844510	31410408	chr6:31410408-31410408	MICA,LINC1149,HCP5		A	3.092e-05	0.2579	EIM6
6	rs6457372	31247121	chr6:31247121-31247121	HLA-C,HLA-B		A	4.367e-05	0.1692	EIM6
6	rs6917611	32774954	chr6:32774954-32774954	HLA-DQB2,HLA-DOB		G	4.707e-05	0.2902	EIM6
6	rs807888	164612818	chr6:164612818-164612818	MEAT6,AK93114,AK9788,LOC12724152 *		A	4.749e-05	0.3491	EIM6
6	rs115776758	37436227	chr6:37436227-37436227	CMTR1,FTSJD2 *		A	5.047e-05	0.8701	EIM6
7	rs80040710	153373	chr7:153373-153373	ACTR3B,DPP6,LINC1287 *	4	A	4.533e-05	0.2756	EIM7
7	rs55990920	50687531	chr7:50687531-50687531	GRB1		A	5.035e-05	0.1619	EIM7
7	rs9642474	52469741	chr7:52469741-52469741	COBL,POM121L12,DQ599872 *		A	3.351e-05	0.2073	PA
7	rs4598145	21032355	chr7:21032355-21032355	RPL23P8,SP4,LINC1162		G	8.741e-05	0.2423	PA
7	rs117862118	28156751	chr7:28156751-28156751	JAZF1		A	6.55e-05	0.9014	PSC
7	rs2717948	37378469	chr7:37378469-37378469	ELMO1 *		G	6.759e-05	0.5298	PSC
7	rs2069835	22767871	chr7:22767871-22767871	IL6 *		G	1.465e-05	0.3744	SKIN_3
7	rs11762005	153374825	chr7:153374825-153374825	DPP6,ACTR3B,LINC1287 *		G	3.532e-05	0.8254	PS
7	rs2069835	22767871	chr7:22767871-22767871	IL6 *		G	6.141e-06	0.2899	EIM6
8	rs61199332	11430641	chr8:11430641-11430641	BLK,LINC28 *		A	9.129e-06	-0.4422	EIM7
8	rs73277117	89381207	chr8:89381207-89381207	MMP16,RIPK2,LOC1192979 *		C	5.152e-05	-1.366	EIM7
8	rs1691185	116215316	chr8:116215316-116215316	CSMD3,TRPS1 *	1	A	5.648e-05	0.1447	PA
8	rs73277117	89381207	chr8:89381207-89381207	MMP16,RIPK2,LOC1192979 *		C	8.33e-05	-2.315	PA
8	rs11779955	79314629	chr8:79314629-79314629	PEX2,PKIA,LOC12724874 *		T	1.5e-05	0.5509	PSC
8	rs16896731	123135434	chr8:123135434-123135434	HAS2-AS1,SMILR,BC52578 *		A	3.33e-05	0.6416	PSC
8	rs118033172	79448358	chr8:79448358-79448358	PKIA-AS1,BC3644 *		A	4.698e-05	0.8594	PSC
8	rs4410871	128815029	chr8:128815029-128815029	PVT1 *	1	A	7.51e-05	-0.3178	PSC
8	rs75117654	11097017	chr8:11097017-11097017	XKR6,MTMR9 *	2	G	3.34e-05	1.044	EYE
8	rs75854962	56816994	chr8:56816994-56816994	LYN *	1	C	5.917e-05	0.9768	EYE
8	rs12549029	13415492	chr8:13415492-13415492	TG,WISP1 *	1	A	2.837e-05	0.5844	EN
8	rs17789054	62399126	chr8:62399126-62399126	CLVS1 *		A	7.213e-05	0.8381	PS
9	rs7857730	5084049	chr9:5084049-5084049	JAK2	3	C	2.714e-06	0.1948	EIM7
9	rs117956208	34726821	chr9:34726821-34726821	FAM25A	3	C	3.006e-05	0.3979	EIM7
9	rs7880	131085624	chr9:131085624-131085624	COQ4 *		A	9.128e-05	0.3559	EIM7
9	rs12001334	5152604	chr9:5152604-5152604	JAK2,INSL6	1	A	9.66e-05	-0.1882	EIM7
9	rs7857730	5084049	chr9:5084049-5084049	JAK2		C	4.562e-05	0.1841	PA
9	rs2183319	34705647	chr9:34705647-34705647	CCL19,CCL21		A	5.568e-05	-1.061	PA
9	rs4978541	110451516	chr9:110451516-110451516	KLF4,ACTL7B *		A	2.154e-05	0.6727	EYE
9	rs771922	1555134	chr9:1555134-1555134	DMRT2,SMARCA2 *	1	C	6.812e-05	0.5915	EYE
10	rs12358488	18329835	chr10:18329835-18329835	SLC39A12 *		A	8.262e-05	0.6719	≧ 2EIMs
10	rs12244962	23092825	chr10:23092825-23092825	PIP4K2A,ARMC3 *		A	5.363e-05	1.384	EYE
10	rs7097656	82250831	chr10:82250831-82250831	TSPAN14		A	1.72e-05	-0.5596	EN
10	rs6479700	61963759	chr10:61963759-61963759	ANK3 *		G	9.02e-05	0.4094	EN
11	rs497871	114347651	chr11:114347651-114347651	REXO2,NXPE1		G	7.944e-06	0.2032	EIM7
11	rs12786257	118760443	chr11:118760443-118760443	CXCR5		A	1.696e-05	-0.7045	EIM7
11	rs7127186	70094158	chr11:70094158-70094158	FADD,PPFIA1 *		A	2.672e-05	0.4683	EIM7
11	rs568930	6378596	chr11:6378596-6378596	MACROD1		A	2.604e-05	0.2138	PA
11	rs11221366	1284541	chr11:1284541-1284541	ETS1		G	7.868e-05	0.4408	PA
11	rs643273	59762384	chr11:59762384-59762384	OOSP1,AB23172,PLAC1L *		A	8.978e-05	1.174	EYE
11	rs610037	65546857	chr11:65546857-65546857	AP5B1		A	8.65e-05	0.2075	SKIN_3
12	rs12369861	127085467	chr12:127085467-127085467	LINC02347;LOC100996671 *		A	1.447e-05	0.5801	≧ 2EIMs
12	rs1387944	83846946	chr12:83846946-83846946	TMTC2,SLC6A15 *		A	6.409e-05	0.6314	EIM7
12	rs563311	129336591	chr12:129336591-129336591	SLC15A4,GLT1D1 *		A	5.077e-05	-0.8225	PA
12	rs7956721	4078628	chr12:4078628-4078628	MUC19,LRRK2	7	A	5.629e-06	0.3207	PSC
12	rs2128276	404306	chr12:404306-404306	SLC2A13	2	C	6.192e-05	-0.337	PSC
12	rs9658256	117799549	chr12:117799549-117799549	NOS1 *		A	7.406e-05	1.127	EYE
12	rs7297515	126902073	chr12:126902073-126902073	LINC939,LOC283435 *	1	G	4.037e-06	1.033	SKIN_3
12	rs1426463	107786633	chr12:107786633-107786633	BTBD11 *		G	1.488e-05	0.2693	SKIN_3
12	rs933910	116178397	chr12:116178397-116178397	TBX3,MED13L *		C	3.201e-05	0.53	PS
12	rs17455486	58091039	chr12:58091039-58091039	OS9 *		C	5.662e-05	0.7197	AS_SI
12	rs545385	40356713	chr12:40356713-40356713	SLC2A13		A	7.026e-05	0.4452	AS_SI
12	rs28365669	40380596	chr12:40380596-40380596	SLC2A13		G	9.962e-05	0.4974	AS_SI
12	rs7297515	126902073	chr12:126902073-126902073	LINC939,LOC1128554,LOC283435 *		G	5.61e-05	0.7866	EIM6
13	rs9554588	10004903	chr13:10004903-10004903	UBAC2;LINC01232		G	2.568e-05	-0.4377	≧ 2EIMs
13	rs6561147	44423082	chr13:44423082-44423082	CCDC122	19	G	2.148e-05	-0.5475	PA
13	rs117385170	90165957	chr13:90165957-90165957	LINC14,LINC353,LINC433 *		G	5.133e-05	1.054	PSC
13	rs2147363	52542796	chr13:52542796-52542796	ATP7B *		A	6.121e-05	0.5899	EYE
14	rs8017550	23840319	chr14:23840319-23840319	EFS,IL25 *		G	1.327e-05	0.935	PSC
14	rs1001504	97983221	chr14:97983221-97983221	LINC2325,BC38465,LOC1129345 *		A	9.32e-05	0.5921	PSC
14	rs6575105	90615358	chr14:90615358-90615358	KCNK13 *		A	9.36e-05	0.5722	SKIN_3
14	rs75260385	69291385	chr14:69291385-69291385	ZFP36L1,ACTN1		A	2.701e-05	0.6225	EN
14	rs2616785	98384462	chr14:98384462-98384462	LINC2312,LINC155,LOC1129345,C14orf64 *	1	A	4.789e-05	0.588	PG
14	rs1585147	98401077	chr14:98401077-98401077	LINC155,C14orf64 *		A	9.659e-05	1.314	PG
14	rs117670930	81105339	chr14:81105339-81105339	CEP128 *		G	4.444e-06	0.847	PS
15	rs10438408	86985808	chr15:86985808-86985808	AGBL1 *		A	1.141e-05	-0.268	PA
15	rs75564875	79230389	chr15:79230389-79230389	CTSH *	2	C	3.3e-05	0.3584	PS
15	rs11637803	45144218	chr15:45144218-45144218	SORD2P,TRIM69,U1 *		G	4.982e-05	0.8394	PS
15	rs11637803	45144218	chr15:45144218-45144218	SORD2P,TRIM69,U1 *		G	7.296e-05	0.489	EIM6
16	rs8048073	49771744	chr16:49771744-49771744	ZNF423 *		C	8.194e-05	-0.4139	≧ 2EIMs
16	rs9936833	86403118	chr16:86403118-86403118	LINC917,FENDRR		G	7.677e-05	-0.1627	EIM7
16	rs887864	11158885	chr16:11158885-11158885	CLEC16A	27	G	5.748e-06	-0.3375	PSC
16	rs11076243	58509151	chr16:58509151-58509151	NDRG4 *		C	6.508e-05	0.7008	EYE
16	rs179181	73843331	chr16:73843331-73843331	LINC1568,LOC1192835,TRNA_Lys,BC43527 *		A	2.152e-05	0.6097	SKIN_3
16	rs179181	73843331	chr16:73843331-73843331	LINC1568,LOC1192835,BC43527 *		A	9.092e-05	0.737	PS
16	rs17697480	87101424	chr16:87101424-87101424	BC41439,AK125749,LINC2181,LOC1192878 *		G	7.426e-05	-0.2206	EIM6
17	rs196941	62147192	chr17:62147192-62147192	ERN1 *		G	8.594e-05	0.3831	≧ 2EIMs
17	rs2290065	3871636	chr17:3871636-3871636	CCR7 *		A	8.381e-05	0.2115	EIM7
17	rs9908117	5728333	chr17:5728333-5728333	LOC339166 *		A	5.469e-05	-0.2421	PA
17	rs76558762	26054052	chr17:26054052-26054052	LGALS9,NOS2,DQ5865		C	4.367e-06	1.168	PSC
17	rs169889	32829372	chr17:32829372-32829372	CCL1,C17orf12		G	3.01e-05	0.5495	PSC
17	rs12946603	3886458	chr17:3886458-3886458	KRT24,KRT25 8		A	4.005e-05	0.9032	PSC
17	rs6501305	77440073	chr17:77440073-77440073	RBFOX3 *	1	C	4.826e-05	0.5475	PS
18	rs1231234	25727386	chr18:25727386-25727386	CDH2 *	2	G	4.408e-05	1.019	PSC
18	rs4084232	42299049	chr18:42299049-42299049	SETBP1 *		T	4.762e-05	0.5369	PSC
18	rs80209296	12860801	chr18:12860801-12860801	PTPN2		G	3.203e-05	0.4563	EN
18	rs8086318	3126332	chr18:3126332-3126332	ASXL3 *		G	2.848e-05	-0.5098	PS
19	rs266878	51359114	chr19:51359114-51359114	KLK3 *		C	1.709e-05	0.6731	PSC
19	rs10403600	5580308	chr19:5580308-5580308	BRSK1		A	1.886e-05	0.3642	EYE
19	rs8108675	18408222	chr19:18408222-18408222	MIR3188,LSM4 *		G	2.624e-05	0.694	EN
19	rs11670635	18271576	chr19:18271576-18271576	PIK3R2 *		A	6.841e-05	0.7502	EN
19	rs7253024	6362724	chr19:6362724-6362724	CLPP *		A	7.242e-05	0.7427	EN
20	rs6041937	13151531	chr20:13151531-13151531	SPTLC3,ISM1,AY927515 *		A	2.781e-05	-0.2152	PA
20	rs6021902	51007477	chr20:51007477-51007477	ZFP64,LINC1524,TRNA_Pseudo *	1	A	2.116e-05	0.3695	EN
21	rs734757	42543663	chr21:42543663-42543663	BACE2 *		A	4.214e-05	0.2068	PA
21	rs9305694	41535055	chr21:41535055-41535055	DSCAM *		A	1.359e-06	0.9283	EN

## Sheet: SNPs_evaluated
No_Imputed_SNPs	Imputed_SNPs
rs4463302	chr1:17942193:C:T
rs4713460	chr1:183428764:C:T
rs9266669	chr1:183461659:G:A
rs4418214	chr1:198875055:T:C
rs2844510	chr1:67396783:G:T
rs3128982	chr10:18040906:G:A
rs3099840	chr10:22803896:T:A
rs4151651	chr10:60204001:T:C
rs9267954	chr10:80491075:T:C
rs3129961	chr11:114476929:A:G
rs2395172	chr11:118889734:G:A
rs9272105	chr11:59994911:C:T
rs3135002	chr11:65779386:A:C
rs7764856	chr11:70248052:C:A
rs2858884	chr12:107392856:C:T
rs9380340	chr12:115740592:T:G
rs1015077	chr12:117361744:G:A
rs9642474	chr12:126417527:A:G
rs4410871	chr12:126600921:G:A
rs7097656	chr12:128852046:G:T
rs610037	chr12:39962911:C:A
rs1426463	chr12:39986794:A:G
rs75564875	chr12:57697256:T:G
rs9936833	chr12:83453167:C:T
rs169889	chr13:43848946:C:T
rs6501305	chr13:51968660:T:G
rs10403600	chr13:89513703:T:C
rs10050295	chr14:23371110:C:G
rs1030023	chr14:68824668:G:A
rs12144629	chr14:80638995:T:C
rs12199223	chr14:90149014:G:A
rs1264350	chr14:97516884:C:A
rs1265178	chr14:97918125:C:T
rs1265181	chr14:97934740:A:G
rs13218306	chr15:44852020:T:C
rs1541269	chr15:78938047:T:G
rs2233952	chr15:86442577:G:A
rs2372960	chr16:11065028:G:A
rs298510	chr16:49737833:C:G
rs3734840	chr16:58475247:A:C
rs3747517	chr16:73809432:C:T
rs3823417	chr16:86369512:C:T
rs6744241	chr16:87067818:G:C
rs6914104	chr17:27727026:T:G
rs7382061	chr17:34502353:G:A
rs7588550	chr17:5825013:C:T
rs7743761	chr17:64069832:G:C
rs7767188	chr17:79443991:C:A
rs9258218	chr18:28147422:T:C
	chr18:44719084:A:T
	chr19:18160766:C:T
	chr19:18297412:A:G
	chr19:50855858:G:C
	chr19:6362713:C:T
	chr2:102115814:T:C
	chr2:102115909:T:G
	chr2:102197452:A:C
	chr2:106833537:C:T
	chr2:120091530:C:T
	chr2:151957950:G:A
	chr2:162272314:T:C
	chr2:162379458:A:G
	chr2:162465025:G:A
	chr2:168297952:C:A
	chr2:198767722:T:A
	chr2:217077992:A:G
	chr2:221924305:G:A
	chr2:25303010:T:G
	chr2:40987553:G:A
	chr2:62408232:A:C
	chr2:65213974:C:T
	chr2:65234591:G:A
	chr2:65378775:A:G
	chr20:13170884:G:A
	chr20:52390938:G:A
	chr21:41171736:C:T
	chr3:2868438:A:C
	chr3:46286021:T:G
	chr3:58211646:G:A
	chr3:65625367:G:A
	chr4:101968550:G:T
	chr4:125826584:A:G
	chr4:37603360:G:A
	chr4:38017681:C:T
	chr5:121583510:G:A
	chr5:142243457:A:G
	chr5:159914025:A:G
	chr5:17316884:A:C
	chr5:173867774:T:A
	chr5:173945484:T:A
	chr5:23466157:T:C
	chr5:35052791:A:G
	chr5:3546543:G:C
	chr6:163161107:G:C
	chr6:164191786:A:G
	chr6:167113018:A:G
	chr6:29553668:C:T
	chr6:29740251:G:A
	chr6:30080188:T:C
	chr6:30105418:A:C
	chr6:30105999:G:A
	chr6:30153828:T:C
	chr6:30828768:T:C
	chr6:31133092:G:A
	chr6:31136816:C:T
	chr6:31138114:A:G
	chr6:31188008:G:C
	chr6:31193452:G:A
	chr6:31272319:G:A
	chr6:31273155:C:A
	chr6:31274954:T:A
	chr6:31279344:A:G
	chr6:31375890:T:C
	chr6:31378822:G:A
	chr6:31380021:G:A
	chr6:31380300:G:A
	chr6:31449414:A:G
	chr6:31947837:G:A
	chr6:32245275:A:T
	chr6:32415431:G:T
	chr6:32432065:T:C
	chr6:32632222:G:A
	chr6:32693517:T:C
	chr6:32700662:A:C
	chr6:32732306:A:C
	chr6:32743158:C:T
	chr6:32794614:A:G
	chr6:32807177:G:C
	chr6:33001152:T:G
	chr6:33074514:A:G
	chr6:33663039:G:A
	chr6:37468451:C:T
	chr7:20992736:T:C
	chr7:22728252:T:C
	chr7:37338865:C:G
	chr7:50619834:C:T
	chr7:52402045:A:C
	chr8:11239508:T:C
	chr8:115203087:C:A
	chr8:11573132:C:T
	chr8:122123195:G:A
	chr8:127802783:T:C
	chr8:55904435:C:G
	chr8:61486567:C:A
	chr8:78402394:T:A
	chr8:78536123:C:T
	chr8:88368978:A:C
	chr9:107689235:C:T
	chr9:128323345:G:T
	chr9:1555134:C:A
	chr9:34705650:G:A
	chr9:34726824:A:C
	chr9:5084049:G:T
	chr9:5152604:C:A
